# Supplementary material for: A Multi-Omics Study of Neurodamage Induced by Growth-Stage Real-Time Air Pollution Exposure in Mice via the Microbiome–Gut–Brain Axis
Source: Toxics. 2025 Mar 29;13(4):260. doi: 10.3390/toxics13040260 (PMC12031392; doi:10.3390/toxics13040260)
Supplement: Supplementary file 1 [file toxics-13-00260-s001.zip]

Archive with 1 entries (1 files):
- toxics-3516947-supplementary.pdf
